# Supplementary material for: The Fungal Microbiome Is an Important Component of Vineyard Ecosystems and Correlates with Regional Distinctiveness of Wine
Source: mSphere. 2020 Aug 12;5(4):e00534-20. doi: 10.1128/mSphere.00534-20 (PMC7426168; doi:10.1128/mSphere.00534-20)
Supplement: TABLE S2 [file mSphere.00534-20-st002.xlsx]

## Sheet: Table S2
	Table S2 ANOVA results of wine volatile compounds among wine growing regions in 2017
		Retenion time (min)	Volatile Compound	CAS No*	F(5, 33)	p	Pr (>F)
	C1	3.123	Ethyl Acetate	141-78-6	5.506	0.001	**
	C2	4.256	Ethyl propanoate	105-37-3	0.102	0.986
	C3	5.326	Isobutyl acetate	110-19-0	5.664	0.000858	***
	C4	5.938	Ethyl butanoate	105-54-4	6.896	0.000216	***
	C5	7.265	Hexanal	66-25-1	0.64	0.618
	C6	8.245	2-Methyl-1-propanol	78-83-1	44.54	5.42e-13	***
	C7	8.734	3-Methylbutyl acetate	123-92-2	1.657	0.176
	C8	9.253	Ethyl pentanoate	539-82-2	0.345	0.765
	C9	9.865	1-Butanol	71-36-3	52.26	6.58e-14	***
	C10	11.3	Methyl hexanoate	106-70-7	26.87	3.09e-10	***
	C11	11.5	Isoamyl propanoate	105-68-0	2.015	0.0784
	C12	12.012	D-Limonene	5989-27-5	14.42	3.2e-07	***
	C13	12.457	(E)-2-Hexenal	6728-26-3	14.87	2.33e-07	***
	C14	12.689	3-Methyl-1-butanol	123-51-3	1.046	0.274
	C15	12.894	4-Octanone	589-63-9	2.1451	0.075
	C16	13.345	Ethyl hexanoate	123-66-0	10.95	4.63e-06	***
	C17	14.105	Styrene	100-42-5	0.37	0.865
	C18	14.523	p-Cymene	99-87-6	22.128	8.91e-10	***
	C19	14.923	Hexyl acetate	142-92-7	2.711	0.039	*
	C20	15.245	Acetoin	513-86-0	4.806	0.002	**
	C21	17.312	2-Heptanol	543-49-7	8.03	6.69e-05	***
	C22	17.523	Ethyl heptanoate	106-30-9	4.648	0.003	**
	C23	17.646	6-Methyl-5-heptene-2-one	110-93-0	1.78418	0.221
	C24	18.123	Ethyl lactate	97-64-3	1.085	0.389
	C25	18.726	1-Hexanol	111-27-3	14.43	3.18e-07	***
	C26	19.123	3-Hexanol	623-37-0	0.444	0.868
	C27	19.356	Heptyl acetate	112-06-1	2.332	0.0666
	C28	20.463	3-Octanol	589-98-0	8.009	6.83e-05	***
	C29	20.912	2-Hexanol	626-93-7	0.9247	0.566
	C30	21.312	(E)-2-Octenal	2548-87-0	0.4597	0.747
	C31	21.925	Ethyl octoate	106-32-1	1.918	0.121
	C32	22.702	Acetic acid	64-19-7	7.994	6.93e-05	***
	C33	22.813	1-Octen-3-ol	3391-86-4	16.7	6.89e-08	***
	C34	22.9	Isopentyl hexanoate	2198-61-0	3.164	0.021	*
	C35	23.103	1-Heptanol	111-70-6	24.68	8.49e-10	***
	C36	23.383	6-Methyl-5-hepten-2-ol	1569-60-4	5.329	0.001	**
	C37	23.713	Octyl acetate	112-14-1	0.152	0.856
	C38	24.125	Ethyl 6-heptenoate	25118-23-4	2.216	0.0787
	C39	24.5	2-Ethyl-1-hexanol	104-76-7	10.02	1.03e-05	***
	C40	25.103	Benzaldehyde	100-52-7	5.842	0.0007	***
	C41	25.725	2-Nonanol	628-99-9	14.08	4.06e-07	***
	C42	26.114	Ethyl nonanoate	123-29-5	1.223	0.322
	C43	26.806	Linalool	78-70-6	16.48	7.95e-08	***
	C44	27.212	1-Octanol	111-87-5	7.832	8.16e-05	***
	C45	27.513	2-Methyl-propanoic acid	79-31-2	10.88	4.91e-06	***
	C46	28.012	2,3-Butanediol	513-85-9	20.14	8.87e-09	***
	C47	28.426	Methyl decanoate	110-42-9	0.915	0.485
	C48	28.634	Terpinen-4-ol	562-74-3	1.287	0.296
	C49	29.123	4-Hydroxybutanoic acid	591-81-1	6.407	0.000369	***
	C50	29.405	Ethyl 2-furylcarboxylate	614-99-3	1.254	0.258
	C51	29.716	Benzeneacetaldehyde	122-78-1	1.887	0.126
	C52	30.023	Butyric acid	107-92-6	0.105	0.891
	C53	30.321	Ethyl decanoate	110-38-3	0.644	0.668
	C54	30.926	3-Methylbutyl octanoate	2035-99-6	0.957	0.459
	C55	31.216	1-Nonanol	143-08-8	9.5	1.65e-05	***
	C56	31.605	Diethyl succinate	123-25-1	3.197	0.0198	*
	C57	32.213	Ethyl 9-decenoate	67233-91-4	0.397	0.847
	C58	32.405	α-Terpineol	98-55-5	3.861	0.008	**
	C59	33.012	Methionol	505-10-2	15.6	1.42e-07	***
	C60	33.426	Benzyl acetate	140-11-4	2.225	0.071
	C61	34.738	Methyl salicylate	119-36-8	6.335	0.0004	***
	C62	33.616	Naphthalene, 1,2-dihydro-1,1,6-trimethyl	30364-38-6	0.145	0.899
	C63	35.012	1-Decanol	112-30-1	4.64	0.003	**
	C64	35.209	Citronellol	106-22-9	1.673	0.172
	C65	35.529	Ethyl benzeneacetate	101-97-3	2.097	0.0934
	C66	36.123	Ethyl salicylate	118-61-6	5.335	0.001	**
	C67	36.312	Nerol	106-25-2	4.026	0.007	**
	C68	36.404	Methyl dodecanoate	111-82-0	0.011	0.956
	C69	36.503	Phenethyl acetate	103-45-7	21.302	2.91e-10	***
	C70	36.613	β-Damascenone	23726-93-4	26.07	4.44e-10	***
	C71	37.723	Ethyl dodecanoate	106-33-2	0.121	0.987
	C72	38.002	Hexanoic acid	142-62-1	3.879	0.008	**
	C73	38.303	Guaiacol	90-05-1	2.391	0.0612
	C74	38.716	Benzyl alcohol	100-51-6	7.588	1e-07	***
	C75	38.913	Ethyl dihydrocinnamate	2021-28-5	846	<2e-16	***
	C76	39.812	Ethyl 3-methylbutyl succinate	28024-16-0	8.985	2.65e-05	***
	C77	40.023	Phenylethyl Alcohol	60-12-8	10.08	9.77e-06	***
	C78	40.712	β-Ionone	127-41-3	1.053	0.451
	C79	44.625	Ethyl tetradecanoate	124-06-1	0.139	0.982
	C80	45.217	Octanoic acid	124-07-2	3.437	0.014	*
	C81	46.813	Ethyl cinnamate	103-36-6	35.66	9.44e-12	***
	C82	48.125	Eugenol	97-53-0	0.285	0.847
	C83	48.526	4-Ethyl-phenol	123-07-9	0.156	0.457
	C84	48.608	Nonanoic acid	112-05-0	1.728	0.0785
	C85	51.112	Ethyl hexadecanoate	628-97-7	1.061	0.401
	C86	51.71	Methyl dihydrojasmonate	24851-98-7	0.945	0.243
	C87	51.801	n-Decanoic acid	334-48-5	3.785	0.009	**
	C88	52.866	2,4-bis(1,1'-dimethylethyl)phenol	96-76-4	4.387	0.004	**
	*CAS Registry Number
