# Supplementary material for: The Fungal Microbiome Is an Important Component of Vineyard Ecosystems and Correlates with Regional Distinctiveness of Wine
Source: mSphere. 2020 Aug 12;5(4):e00534-20. doi: 10.1128/mSphere.00534-20 (PMC7426168; doi:10.1128/mSphere.00534-20)
Supplement: TABLE S3 [file mSphere.00534-20-st003.xlsx]

## Sheet: Table S3
	Table S3 Permutational multivariate analysis of variance using distance matrices of category effects on microbial and wine aroma diversity
				Soil						Must						Wine (MLF-End)						Wine Aroma
	Sample Group			Bacteria			Fungi			Bacteria			Fungi			Bacteria			Fungi			MLF-End
		Vintage	Factor	R2	p		R2	p		R2	p		R2	p		R2	p		R2	p		R2	p
	All	Both	Region	0.318	0.001		0.254	0.001		0.108	0.152		0.292	0.001		N/A	N/A		N/A	N/A		0.566	0.001
	All	2017	Region	0.392	0.001		0.419	0.001		0.342	0.001		0.565	0.001		0.149	0.321		0.109	0.205		0.703	0.001
	All	Both	Vintage	0.102	0.001		0.086	0.001		0.186	0.001		0.049	0.066		N/A	N/A		N/A	N/A		0.267	0.001
	Mornington	Both	Vintage	0.155	0.001		0.151	0.001		0.305	0.001		0.143	0.001		N/A	N/A		N/A	N/A		0.355	0.001
	Beta-diversity calculated by the Bray–Curtis distance; Microbial diversity was tested at OTU level.
