# Supplementary material for: The Fungal Microbiome Is an Important Component of Vineyard Ecosystems and Correlates with Regional Distinctiveness of Wine
Source: mSphere. 2020 Aug 12;5(4):e00534-20. doi: 10.1128/mSphere.00534-20 (PMC7426168; doi:10.1128/mSphere.00534-20)
Supplement: TABLE S4 [file mSphere.00534-20-st004.xlsx]

## Sheet: Table S4
	Table S4. α-diversity (Shannon index) of soil and must microbial communities from six wine growing regions in 2017 and 2018
	Vintage	Region	Soil			Must
			Bacteria	Fungi		Bacteria	Fungi
	2017	Geelong	5.486 ± 0.058	3.869 ± 0.181		1.838 ± 0.145	0.938 ± 0.125
		Mornington	6.178 ± 0.074	4.472 ± 0.139		2.216 ± 0.242	1.840 ± 0.217
		Macedon Ranges	4.317 ± 0.047	2.654 ± 0.148		2.424 ± 0.425	1.582 ± 0.246
		Yarra Valley	6.201 ± 0.062	3.355 ± 0.238		1.756 ± 0.314	2.560 ± 0.123
		Grampians	6.238 ± 0.120	3.615 ± 0.191		1.966 ± 0.125	1.297 ± 0.086
		Gippsland	6.416 ± 0.036	4.080 ± 0.227		1.855 ± 0.245	2.200 ± 0.361
	2018	Mornington	6.559 ± 0.029	4.187 ± 0.104		1.995 ± 0.357	1.694 ± 0.128
