# Supplementary material for: The Fungal Microbiome Is an Important Component of Vineyard Ecosystems and Correlates with Regional Distinctiveness of Wine
Source: mSphere. 2020 Aug 12;5(4):e00534-20. doi: 10.1128/mSphere.00534-20 (PMC7426168; doi:10.1128/mSphere.00534-20)
Supplement: TABLE S5 [file mSphere.00534-20-st005.xlsx]

## Sheet: Table S5
	Table S5 ANOVA results of soil properties and weather conditions among wine growing regions in 2017
			F(5,39)	p	Pr (>F)
	Soil	pH	2.3	0.067
		C	5.891	0.000537	***
		N	3.981	0.006	**
		C:N	6.309	0.000327	***
		Nitrate	11.64	1.56e-06	***
		Ammonium	1.78	0.144
	Weather	Mean solar radiation	631.7	<2e-16	***
		Mean high temperature	22.1	1.14e-09	***
		Mean low temperature	762.6	<2e-16	***
		Maximum temperature	45.58	7.09e-14	***
		Minmum temperature	3823	<2e-16	***
		Mean temperature	18.29	1.12e-08	***
		Precipitation	172.3	<2e-16	***
		Mean relative soil moisture	0.901	0.492
		Mean evaporation	0.729	0.607
		Mean transpiration	188.1	<2e-16	***
